# Supplementary material for: A New N-Substituted 1H-Isoindole-1,3(2H)-Dione Derivative—Synthesis, Structure and Affinity for Cyclooxygenase Based on In Vitro Studies and Molecular Docking
Source: Int J Mol Sci. 2021 Jul 18;22(14):7678. doi: 10.3390/ijms22147678 (PMC8306876; doi:10.3390/ijms22147678)
Supplement: Supplementary file 1 [file ijms-22-07678-s001.zip]

Archive with 1 entries (1 files):
- ijms-1290453-supplementary.pdf
